# Supplementary material for: cacna2d3, a voltage-gated calcium channel subunit, functions in vertebrate habituation learning and the startle sensitivity threshold
Source: PLoS One. 2022 Jul 14;17(7):e0270903. doi: 10.1371/journal.pone.0270903 (PMC9282658; doi:10.1371/journal.pone.0270903)
Supplement: S1 Table — (XLSX) [file pone.0270903.s003.xlsx]

## Sheet: Figure 1D
Figure 1D: TLF vs dory(p177) habituation curves
		TLF				dory(p177)
	Stimulus #	Mean	SEM	n		Mean	SEM	n
	1	26.5625	5.4529	64		66.129	6.10297	62
	2	7.8125	3.2868	64		61.8182	6.77471	55
	3	8.62069	3.45262	58		58.4906	6.92232	53
	4	6.66667	3.06022	60		54.5455	6.78844	55
	5	8.92857	3.51374	56		59.322	6.5211	59
	6	3.33333	2.19745	60		40.3846	6.58971	52
	7	10.9091	3.85299	55		50.9804	6.94922	51
	8	5	2.67085	60		45.283	6.7241	53
	9	9.52381	3.60006	63		37.7358	6.44533	53
	10	5	2.67085	60		34.6154	6.31502	52
	11	100	4.68498	58		98.1482	5.01274	54
	12	93.75	4.05732	64		97.9592	6.13341	49
	13	93.1034	5.34878	58		96.2264	5.43715	53
	14	87.3016	4.99104	63		98.1482	5.01274	54
	15	92.9825	5.53292	57		94.3396	5.60341	53
	16	82.7586	6.0274	58		95.7447	6.64244	47
	17	88.7097	5.03113	62		100	5.05981	53
	18	91.6667	5.11429	60		98.1132	5.25647	53
	19	78.1818	6.54985	55		97.8723	6.52662	47
	20	85	5.63173	60		98.2143	4.48504	56
	21	80.3279	5.78786	61		98.1818	4.75632	55
	22	50	6.37227	62		91.8367	6.50547	49
	23	47.541	6.37932	61		95.9184	6.26823	49
	24	42.623	6.26837	61		95.8333	6.45828	48
	25	35.1852	6.15157	54		98.0392	5.71223	51
	26	35.2941	6.22364	51		95.8333	6.45828	48
	27	34.6154	6.1635	52		91.8367	6.50547	49
	28	36.2069	6.11157	58		94.2308	5.81158	52
	29	30.6452	5.74099	62		91.3043	7.00631	46
	30	41.0714	6.36919	56		94.1176	6.01195	51
	31	25	5.39282	60		96.0784	5.86828	51
	32	28.8136	5.67926	59		92.5926	5.55129	54
	33	29.3103	5.72801	58		92.7273	5.33738	55
	34	12.2807	4.05494	57		92	6.32779	50
	35	16.0714	4.56206	56		95.8333	6.45828	48
	36	20.9677	5.03113	62		90.9091	7.31647	44
	37	16.9811	4.6894	53		95.5556	6.99482	45
	38	21.4286	5.13214	56		95.6522	6.82116	46
	39	24.5614	5.3955	57		95.9184	6.26823	49
	40	19.3548	4.8775	62		96.1539	5.65703	52
	41	5.35714	2.76459	56		94.6429	4.92241	56
	42	12.9032	4.12224	62		93.0233	7.40105	43
	43	18.3333	4.78924	60		90.7407	5.70294	54
	44	12.069	4.01983	58		94.2308	5.81158	52
	45	23.3333	5.25888	60		92.4528	5.75649	53
	46	20.6897	5.04288	58		94.9153	4.12431	59
	47	11.6667	3.95227	60		94.3396	5.60341	53
	48	11.2903	3.888	62		93.8775	6.39204	49
	49	13.1148	4.15589	61		88.2353	6.37663	51
	50	20.3125	4.95189	64		91.3043	7.00631	46

## Sheet: Figure 1F
Figure 1F: TLF vs dory(p177) habituation
	TLF	dory(p177)
	80	0
	44.4444	10
	100	0
	100	14.3
	70.015	0
	84.1429	0
	90	12.5
	100	0
	100	0
	100	0
	77.8	-14.2857
	80	90
	100	12.5
	100	10
	83.3583	0
	55.6	0
	100	0
	100	0
	100	0
	77.8	0
	100	0
	75	0
	60	30
	71.4	0
	77.8	0
	100	100
	87.6667	0
	50	16.7
	60	20
	71.4	0
	62.5	0
	70	0
	77.8	0
	100	0
	55.6	-33.3333
	100	0
	100	0
	71.4	0
	100	0
	100	0
	80	0
	100	10
	77.5028	0
	57.1	0
	100	20
	100	33.3333
	100	0
	88.5714	0
	71.4	0
	100	0
	100	0
	100	0
	87.6667	0
	33.3	0
	66.7	0
	90	0
	83.3	0
	80.9143	0
	66.7	0
	100	0
	71.4286	11.1
	66.7	0
	90	0
	100
	100
	71.4
	71.8785
	77.8
Mean	83.3248	5.4415
n	68	63
SD	16.858	18.6565
SEM	2.04434	2.35049

## Sheet: Figure 2D
Figure 2D: cacna2d3(sa16189) habituation curves
		cacna2d3(sa16189) +/+				cacna2d3(sa16189) +/-				cacna2d3(sa16189) -/-
	Stimulus #	Mean	SEM	n		Mean	SEM	n		Mean	SEM	n
	1	37.5	12.5	16		23.0769	6.83479	39		55.5556	9.74509	27
	2	42.1053	11.6373	19		18.4211	6.37302	38		72.4138	8.44652	29
	3	10.5263	7.23352	19		23.6842	6.98933	38		78.125	7.42486	32
	4	26.3158	10.3791	19		18.9189	6.52765	37		68.75	8.32493	32
	5	5.26316	5.26316	19		16.2162	6.14333	37		75.8621	8.08692	29
	6	10.5263	7.23352	19		13.1579	5.55722	38		69.697	8.12409	33
	7	0	0	18		13.8889	5.8456	36		67.7419	8.53468	31
	8	10.5263	7.23352	19		5.55556	3.87184	36		76.6667	7.85403	30
	9	0	0	18		10.2564	4.92161	39		70.9677	8.28725	31
	10	18.75	10.0778	16		13.8889	5.8456	36		61.2903	8.89293	31
	11	94.7368	5.26316	19		86.4865	5.6978	37		100	0	33
	12	88.8889	7.62216	18		77.5	6.68667	40		100	0	33
	13	94.7368	5.26316	19		86.8421	5.55722	38		100	0	32
	14	83.3333	9.03877	18		89.7436	4.92161	39		96.7742	3.22581	31
	15	77.7778	10.0832	18		84.2105	5.99468	38		100	0	31
	16	94.7368	5.26316	19		82.0513	6.2254	39		100	0	33
	17	88.8889	7.62216	18		84.6154	5.85297	39		100	0	32
	18	88.2353	8.05474	17		76.3158	6.98933	38		100	0	32
	19	88.8889	7.62216	18		86.8421	5.55722	38		96.7742	3.22581	31
	20	94.7368	5.26316	19		75.6757	7.15068	37		96.875	3.125	32
	21	88.2353	8.05474	17		76.9231	6.83479	39		100	0	32
	22	73.6842	10.3791	19		60	8.40168	35		96.6667	3.33333	30
	23	57.8947	11.6373	19		52.6316	8.20856	38		96.5517	3.44828	29
	24	52.6316	11.7688	19		52.6316	8.20856	38		96.875	3.125	32
	25	50	12.1268	18		47.3684	8.20856	38		100	0	33
	26	42.1053	11.6373	19		55.2632	8.17428	38		100	0	32
	27	33.3333	11.4332	18		45	7.96628	40		93.75	4.34755	32
	28	40	13.0931	15		33.3333	7.64719	39		93.5484	4.4853	31
	29	47.0588	12.4784	17		42.5	7.91582	40		96.9697	3.0303	33
	30	42.1053	11.6373	19		27.027	7.40166	37		96.6667	3.33333	30
	31	36.8421	11.3697	19		36.8421	7.93022	38		93.5484	4.4853	31
	32	26.3158	10.3791	19		30.7692	7.48714	39		90.625	5.23515	32
	33	26.6667	11.8187	15		30	7.33799	40		90.3226	5.39781	31
	34	27.7778	10.8632	18		23.6842	6.98933	38		93.5484	4.4853	31
	35	22.2222	10.0832	18		15.7895	5.99468	38		100	0	31
	36	15.7895	8.5947	19		23.0769	6.83479	39		93.5484	4.4853	31
	37	44.4444	12.0517	18		21.0526	6.70226	38		93.9394	4.218	33
	38	11.7647	8.05474	17		25.641	7.08341	39		93.5484	4.4853	31
	39	11.1111	7.62216	18		17.9487	6.2254	39		93.5484	4.4853	31
	40	31.5789	10.9561	19		23.0769	6.83479	39		96.7742	3.22581	31
	41	21.0526	9.60917	19		21.6216	6.86106	37		93.9394	4.218	33
	42	26.3158	10.3791	19		21.6216	6.86106	37		90	5.57086	30
	43	16.6667	9.03877	18		13.5135	5.6978	37		90	5.57086	30
	44	44.4444	12.0517	18		12.8205	5.42336	39		83.871	6.71505	31
	45	38.8889	11.8236	18		23.6842	6.98933	38		83.871	6.71505	31
	46	21.0526	9.60917	19		20.5128	6.55042	39		90.3226	5.39781	31
	47	27.7778	10.8632	18		34.2105	7.79933	38		93.1034	4.78872	29
	48	15.7895	8.5947	19		13.1579	5.55722	38		93.75	4.34755	32
	49	23.5294	10.6046	17		21.0526	6.70226	38		83.871	6.71505	31
	50	22.2222	10.0832	18		28.9474	7.45579	38		84.375	6.52133	32

## Sheet: Figure 2E
Figure 2E: cacna2d3(sa16189) habituation
	cacna2d3(sa16189) +/+	cacna2d3(sa16189) +/-	cacna2d3(sa16189) -/-
	20	80	11.1111
	80	40	0
	86	100	100
	60	50	20
	77.7778	80	10
	66.6667	88.8889	75
	70	25.9259	0
	75.3086	100	0
	100	80	0
	88.8889	60	0
	77.7778	60	11.1111
	75	25	0
	75.3086	77.7778	0
	62.5	85.7143	0
	10	100	0
	75	77.7778	0
	90	80	0
	100	75	10
	87.5	80	0
		80	0
		87.6543	11.1111
		77.7778	44.4444
		100	10
		100	0
		50	0
		67.8571	0
		68.75	0
		77.7778	75
		88.8889	0
		100	0
		60	0
		100	0
		62.963	30
		85.7143
		100
		90
		100
		28.5714
		100
Mean	72.512	76.719	12.3569
n	19	39	33
SD	23.0866	21.6218	25.0978
SEM	5.29643	3.46225	4.36897

## Sheet: Figure 2F
Figure 2F: cacna2d3(sa16051) habituation curves
		cacna2d3(sa16051) +/+				cacna2d3(sa16051) +/-				cacna2d3(sa16051) -/-
	Stimulus #	Mean	SEM	n		Mean	SEM	n		Mean	SEM	n
	1	21.0526	9.60917	19		14.6341	5.58851	41		72.2222	10.8632	18
	2	31.5789	10.9561	19		18	5.48839	50		47.0588	12.4784	17
	3	18.1818	8.41655	22		12	4.64231	50		72.2222	10.8632	18
	4	8.69565	6.00739	23		8.51064	4.11422	47		60	13.0931	15
	5	4.7619	4.7619	21		7.69231	3.73132	52		57.8947	11.6373	19
	6	0	0	22		8.16327	3.95202	49		55.5556	12.0517	18
	7	13.0435	7.1802	23		10.2041	4.36913	49		45	11.4133	20
	8	14.2857	7.82461	21		10.2041	4.36913	49		63.1579	11.3697	19
	9	0	0	19		14.2857	5.05076	49		61.1111	11.8236	18
	10	5.26316	5.26316	19		12	4.64231	50		72.2222	10.8632	18
	11	90.9091	6.27332	22		94	3.39267	50		100	0	20
	12	86.9565	7.1802	23		78	5.9178	50		100	0	19
	13	86.3636	7.48868	22		84.7826	5.35448	46		100	0	20
	14	72.2222	10.8632	18		75	6.31614	48		100	0	19
	15	71.4286	10.1015	21		82.6923	5.29745	52		100	0	20
	16	59.0909	10.729	22		67.3913	6.98815	46		100	0	20
	17	71.4286	10.1015	21		60.4167	7.13322	48		100	0	20
	18	63.6364	10.4973	22		67.3469	6.76862	49		100	0	20
	19	59.0909	10.729	22		61.7021	7.16735	47		95	5	20
	20	56.5217	10.569	23		58	7.05084	50		100	0	18
	21	57.1429	11.0657	21		57.7778	7.44603	45		100	0	17
	22	40	11.239	20		36.9565	7.19547	46		100	0	20
	23	40	11.239	20		32.6531	6.76862	49		100	0	20
	24	30	10.5131	20		30	6.54654	50		100	0	19
	25	23.8095	9.52381	21		33.3333	7.10669	45		100	0	19
	26	19.0476	8.78052	21		25.4902	6.16323	51		100	0	19
	27	19.0476	8.78052	21		15.2174	5.35448	46		94.1176	5.88235	17
	28	15	8.19178	20		10.6383	4.54604	47		100	0	18
	29	13.6364	7.48868	22		19.5652	5.91368	46		94.1176	5.88235	17
	30	17.3913	8.08105	23		19.1489	5.80145	47		90	6.88247	20
	31	14.2857	7.82461	21		20.4082	5.81722	49		100	0	18
	32	13.6364	7.48868	22		24	6.10119	50		94.4444	5.55556	18
	33	21.7391	8.79391	23		19.1489	5.80145	47		85	8.19178	20
	34	5.55556	5.55556	18		19.1489	5.80145	47		90	6.88247	20
	35	4.7619	4.7619	21		17.7778	5.76377	45		95	5	20
	36	15.7895	8.5947	19		10.6383	4.54604	47		85	8.19178	20
	37	20	9.17663	20		8.33333	4.0315	48		77.7778	10.0832	18
	38	10	6.88247	20		17.0213	5.54116	47		78.9474	9.60917	19
	39	5	5	20		12.2449	4.73144	49		84.2105	8.5947	19
	40	9.52381	6.56383	21		7.84314	3.8021	51		73.6842	10.3791	19
	41	5	5	20		20.8333	5.92382	48		89.4737	7.23352	19
	42	13.6364	7.48868	22		10.6383	4.54604	47		85	8.19178	20
	43	14.2857	7.82461	21		10.6383	4.54604	47		83.3333	9.03877	18
	44	18.1818	8.41655	22		10.6383	4.54604	47		88.8889	7.62216	18
	45	0	0	20		16.6667	5.43607	48		80	9.17663	20
	46	15	8.19178	20		11.3636	4.83983	44		61.1111	11.8236	18
	47	0	0	22		12	4.64231	50		73.6842	10.3791	19
	48	0	0	19		15.2174	5.35448	46		83.3333	9.03877	18
	49	0	0	19		6	3.39267	50		83.3333	9.03877	18
	50	0	0	19		16.3265	5.33483	49		61.1111	11.8236	18

## Sheet: Figure 2G
Figure 2G: cacna2d3(sa16051) habituation
	cacna2d3(sa16051) +/+	cacna2d3 (sa16051) +/-	cacna2d3 (sa16051) -/-
	80	88.3333	10
	66.6667	100	0
	100	60	30
	100	64.2857	0
	75	100	0
	100	62.963	0
	100	100	30
	100	75	62.963
	100	85.7143	0
	100	80	90
	100	30	30
	100	40	10
	80	100	0
	44.4444	75	10
	88.8889	100	0
	87.6543	87.6543	10
	100	90	70
	88.8889	84.127	33.3333
	100	77.7778	0
	87.5	100	11.1111
	87.5	75
		100
		71.4286
		100
		66.6667
		100
		77.5
		83.3333
		87.1429
		100
		100
		100
		100
		100
		80.5556
		88.75
		100
		70
		83.3333
		100
		100
		83.9286
		100
		88.8889
		100
		88.8889
		100
		100
		100
		100
		40
Mean	89.8354	86.0053	19.8704
n	21	51	20
SD	14.4303	17.3417	26.559
SEM	3.14894	2.42832	5.93878

## Sheet: Figure 2H
Figure 2H: dory(p177); cacna2d3(sa16189) complementation habituation curves
		dory(p177) +/-; cacna2d3(sa16189) +/+				dory(p177) +/-; cacna2d3(sa16189) +/-
	Stimulus #	Mean	SEM	n		Mean	SEM	n
	1	9.52381	4.58438	42		36.7347	6.95826	49
	2	25.5814	6.73253	43		48.0769	6.99622	52
	3	10.2564	4.92161	39		50.9804	7.06971	51
	4	4.7619	3.32586	42		48.0769	6.99622	52
	5	7.14286	4.02209	42		44	7.09124	50
	6	9.7561	4.69156	41		39.2157	6.90463	51
	7	2.5	2.5	40		44	7.09124	50
	8	11.9048	5.0576	42		40	6.99854	50
	9	6.97674	3.93095	43		39.2157	6.90463	51
	10	4.65116	3.24948	43		37.2549	6.83749	51
	11	93.0233	3.93095	43		96.0784	2.7451	51
	12	92.8571	4.02209	42		92.4528	3.66311	53
	13	97.619	2.38095	42		96	2.79942	50
	14	87.5	5.29574	40		96	2.79942	50
	15	88.0952	5.0576	42		100	0	49
	16	90.6977	4.48197	43		96.2264	2.64255	53
	17	85.7143	5.46494	42		88.4615	4.47369	52
	18	92.8571	4.02209	42		90.3846	4.12806	52
	19	92.6829	4.11755	41		88.2353	4.55645	51
	20	80.9524	6.13258	42		94.2308	3.2649	52
	21	85.7143	5.46494	42		92	3.87562	50
	22	66.6667	7.3621	42		76.4706	5.99885	51
	23	53.4884	7.69637	43		84.3137	5.14309	51
	24	45.2381	7.77319	42		68	6.66395	50
	25	53.4884	7.69637	43		78	5.9178	50
	26	30.7692	7.48714	39		67.3469	6.76862	49
	27	35.7143	7.48318	42		62.7451	6.83749	51
	28	30.9524	7.21987	42		67.3077	6.56856	52
	29	45.2381	7.77319	42		65.9574	6.98657	47
	30	39.0244	7.71287	41		66	6.76727	50
	31	32.5	7.5	40		67.3469	6.76862	49
	32	25.5814	6.73253	43		75	6.31614	48
	33	32.5581	7.23053	43		65.3061	6.87041	49
	34	37.2093	7.45845	43		65.3061	6.87041	49
	35	28.5714	7.05521	42		70.8333	6.63	48
	36	31.7073	7.35761	41		61.5385	6.81242	52
	37	30.9524	7.21987	42		56	7.09124	50
	38	26.1905	6.86651	42		52	7.13714	50
	39	23.2558	6.51874	43		65.3846	6.66173	52
	40	34.1463	7.49777	41		60.7843	6.90463	51
	41	17.5	6.08434	40		57.6923	6.91805	52
	42	19.5122	6.26597	41		57.6923	6.91805	52
	43	24.3902	6.78996	41		60.3774	6.78277	53
	44	32.5581	7.23053	43		52.8302	6.92264	53
	45	18.6047	6.00463	43		58.8235	6.96009	51
	46	14.6341	5.58851	41		57.6923	6.91805	52
	47	11.6279	4.94634	43		56.6038	6.87301	53
	48	12.1951	5.17395	41		61.5385	6.81242	52
	49	17.0732	5.94942	41		66	6.76727	50
	50	14.2857	5.46494	42		60	6.99854	50

## Sheet: Figure 2I
Figure 2I: dory(p177); cacna2d3(sa16189) complementation habituation
	doryp177 +/-; cacna2d3(16189) +/+	doryp177 +/-; cacna2d3(16189) +/-
	90	87.5
	83.3333	80
	80	80
	40	0
	90	0
	79.5918	0
	80	100
	80	100
	75	-11.1111
	100	0
	80	10
	77.7778	50
	100	55.5556
	100	-11.1111
	90	87.5
	77.7778	0
	100	0
	100	0
	77.7778	11.1111
	100	90
	77.7778	100
	100	0
	50	100
	87.5	10
	40	80
	60	0
	100	10
	100	70
	90	-11.1111
	40	0
	66.6667	0
	80	0
	87.5	10
	77.5	71.4286
	85.7143	0
	50	100
	70	-11.1111
	100	90
	88.8889	100
	84.127	100
	40	87.5
	100	0
	85.7143	0
		87.5
		0
		0
		100
		87.6543
		0
		84.4444
		11.1111
		100
		-11.1111
Mean	80.5267	39.5424
n	43	53
SD	18.2587	44.8975
SEM	2.78443	6.16714

## Sheet: Figure 2J
Figure 2J: dory(p177); cacna2d3(sa16051) complementation habituation curves
		dory(p177) +/-; cacna2d3(sa16051) +/+				dory(p177) +/-; cacna2d3(sa16051) +/-
	Stimulus #	Mean	SEM	n		Mean	SEM	n
	1	12.2449	4.73144	49		45.4545	7.59336	44
	2	8.16327	3.95202	49		44.186	7.66283	43
	3	2.08333	2.08333	48		38.6364	7.42539	44
	4	0	0	48		34.8837	7.35413	43
	5	0	0	49		41.8605	7.61225	43
	6	4.08163	2.85593	49		48.7805	7.90334	41
	7	4.16667	2.91477	48		34.0909	7.22866	44
	8	6.38298	3.60421	47		30.2326	7.08662	43
	9	4.08163	2.85593	49		28.5714	7.05521	42
	10	6	3.39267	50		34.0909	7.22866	44
	11	87.7551	4.73144	49		93.1818	3.84384	44
	12	90	4.28571	50		97.6744	2.32558	43
	13	87.7551	4.73144	49		90.6977	4.48197	43
	14	84	5.23723	50		95.122	3.40591	41
	15	84	5.23723	50		93.0233	3.93095	43
	16	83.3333	5.43607	48		88.3721	4.94634	43
	17	81.6327	5.58901	49		93.1818	3.84384	44
	18	79.5918	5.81722	49		92.6829	4.11755	41
	19	81.25	5.69329	48		86.0465	5.34667	43
	20	80	5.71429	50		79.0698	6.27722	43
	21	84.7826	5.35448	46		88.0952	5.0576	42
	22	52	7.13714	50		71.4286	7.05521	42
	23	34	6.76727	50		74.4186	6.73253	43
	24	34.6939	6.87041	49		72.7273	6.7917	44
	25	30.6122	6.65225	49		76.7442	6.51874	43
	26	28.5714	6.52051	49		69.0476	7.21987	42
	27	31.9149	6.87296	47		73.8095	6.86651	42
	28	26	6.2662	50		66.6667	7.3621	42
	29	22.449	6.02243	49		65.1163	7.35413	43
	30	28.5714	6.52051	49		63.6364	7.33588	44
	31	22	5.9178	50		72.093	6.92115	43
	32	20	5.71429	50		65.9091	7.22866	44
	33	12	4.64231	50		69.0476	7.21987	42
	34	21.2766	6.03426	47		56.8182	7.5537	44
	35	20.4082	5.81722	49		65.9091	7.22866	44
	36	16	5.23723	50		68.2927	7.35761	41
	37	18.3673	5.58901	49		62.7907	7.45845	43
	38	14.2857	5.05076	49		60.4651	7.54428	43
	39	16.3265	5.33483	49		59.0909	7.49784	44
	40	20	5.71429	50		57.5	7.91582	40
	41	22.9167	6.13066	48		69.7674	7.08662	43
	42	16.3265	5.33483	49		62.5	7.75217	40
	43	10	4.28571	50		58.1395	7.61225	43
	44	4.16667	2.91477	48		55.814	7.66283	43
	45	13.0435	5.02044	46		58.1395	7.61225	43
	46	14	4.95696	50		53.4884	7.69637	43
	47	6.12245	3.46037	49		59.0909	7.49784	44
	48	8.16327	3.95202	49		50	7.80869	42
	49	4.08163	2.85593	49		57.1429	7.7286	42
	50	10	4.28571	50		55.814	7.66283	43

## Sheet: Figure 2K
Figure 2K: dory(p177) cacna2d3(sa16051) complementation habituation
	doryp177 +/-; cacna2d3(16051) +/+	doryp177 +/-; cacna2d3(16051) +/-
	100	60
	90	100
	100	80
	100	100
	100	0
	100	10
	100	72.2222
	100	90
	100	-11.1111
	100	100
	75	88.75
	77.7778	100
	84.127	100
	100	0
	30	72.2222
	100	11.1111
	80	10
	100	0
	60	87.5
	80	0
	80	88.8889
	87.5	0
	87.5	-11.1111
	80	0
	88.8889	0
	100	0
	90	0
	100	88.8889
	50	0
	100	0
	44.4444	-1.25
	44.4444	100
	80	-11.1111
	80	11.1111
	80	-11.1111
	90	0
	100	0
	100	100
	90	11.1111
	100	-11.1111
	100	12.5
	80	88.75
	88.8889	100
	100	88.8889
	100
	100
	90
	100
	100
	80
Mean	87.7714	38.9804
n	50	44
SD	16.7369	45.7836
SEM	2.36696	6.90213

[truncated: 20 more sheets: Figure 3A, Sheet1, Figure 3B, Figure 3C, Figure 3D, Figure 3E, Figure 3F, Figure 3G, Figure 3H, Figure 4A, Figure 4B, Figure 4C, Figure 4D, Figure 4E, Figure 4F, Figure 4G, Figure 4H, Figure 4I, Figure 4J, Figure 4K]
